# Supplementary material for: ﻿New Philopotamidae (Insecta, Trichoptera) from Ecuador: seven new species and updated country checklist
Source: Zookeys. 2025 Dec 10;1263:123–45. doi: 10.3897/zookeys.1263.147996 (PMC12712617; doi:10.3897/zookeys.1263.147996)
Supplement: XML Treatment for Chimarrhodella spinosa [file zookeys.1263.147996-treatment1.xml]

<!DOCTYPE tp:taxon-treatment
  PUBLIC "-//TaxonX//DTD Taxonomic Treatment Publishing DTD v0 20100105//EN" "tax-treatment-NSO.dtd">
<tp:taxon-treatment xmlns:tp="http://www.plazi.org/taxpub"><tp:treatment-meta><kwd-group><label>Taxon classification</label><kwd>
                  <named-content content-type="kingdom">Animalia</named-content>
                </kwd><kwd>
                  <named-content content-type="order">Trichoptera</named-content>
                </kwd><kwd>
                  <named-content content-type="family">Philopotamidae</named-content>
                </kwd></kwd-group><mixed-citation publication-type="journal"><person-group><name><surname>Holzenthal</surname><given-names>Ralph W.</given-names></name><name><surname>Blanhik</surname><given-names>Roger J.</given-names></name><name><surname>Ríos-Touma</surname><given-names>Blanca</given-names></name></person-group><article-title>﻿New <tp:taxon-name><tp:taxon-name-part taxon-name-part-type="family">Philopotamidae</tp:taxon-name-part></tp:taxon-name> (<tp:taxon-name><tp:taxon-name-part taxon-name-part-type="class">Insecta</tp:taxon-name-part></tp:taxon-name>, <tp:taxon-name><tp:taxon-name-part taxon-name-part-type="order">Trichoptera</tp:taxon-name-part></tp:taxon-name>) from Ecuador: seven new species and updated country checklist</article-title><source>Zookeys</source><day>10</day><month>12</month><year>2025</year><volume>1263</volume><fpage>123</fpage><lpage>145</lpage><pub-id pub-id-type="doi">10.3897/zookeys.1263.147996</pub-id></mixed-citation></tp:treatment-meta><tp:nomenclature><label>﻿</label><tp:taxon-name><object-id xmlns:xlink="http://www.w3.org/1999/xlink" content-type="arpha" xlink:type="simple">94A55B88-750A-5D0D-A919-D64B2F580413</object-id>
                <tp:taxon-name-part taxon-name-part-type="genus" reg="Chimarrhodella">Chimarrhodella</tp:taxon-name-part>
                <tp:taxon-name-part taxon-name-part-type="species" reg="spinosa">spinosa</tp:taxon-name-part>
                <object-id xmlns:xlink="http://www.w3.org/1999/xlink" content-type="zoobank" xlink:type="simple">https://zoobank.org/533CC891-65D5-4DA3-AF8C-A30A0C8B97C2</object-id>
              </tp:taxon-name><tp:taxon-status xmlns:xlink="http://www.w3.org/1999/xlink" xlink:type="simple">sp. nov.</tp:taxon-status><xref ref-type="fig" rid="F1">Fig. 1</xref></tp:nomenclature><tp:treatment-sec sec-type="type material" id="SECID0E1NAC"><title>Type material.</title><p><bold><italic>Holotype</italic></bold> male: <bold>Ecuador</bold>: • Zamora Chinchipe: Tributary crossing Hwy E682, N of Valladolid, Tapichalaca Reserve, <named-content xmlns:xlink="http://www.w3.org/1999/xlink" content-type="dwc:verbatimCoordinates" xlink:type="simple"><named-content content-type="geo-json" specific-use="{&#34;type&#34;:&#34;Point&#34;,&#34;coordinates&#34;:[-79.130410,-4.533710]}" id="NCID0EKOAC" xlink:type="simple">4.53371°S, 79.13041°W</named-content></named-content>, el. 1898 m, 12.ii.2023, Ríos, Amigo, Huisman (UMSP000279961) (<named-content xmlns:xlink="http://www.w3.org/1999/xlink" content-type="dwc:institutional_code" xlink:title="Museo Ecuatoriano de Ciencias Naturales, Instituto Nacional de Biodiversidad, Quito, Ecuador" xlink:href="http://grbio.org/institution/museo-ecuadoriano-de-ciencias-naturales" xlink:type="simple">MECN</named-content>).</p></tp:treatment-sec><tp:treatment-sec sec-type="diagnosis" id="SECID0EXOAC"><title>Diagnosis.</title><p><italic><tp:taxon-name><tp:taxon-name-part taxon-name-part-type="genus" reg="Chimarrhodella">Chimarrhodella</tp:taxon-name-part> <tp:taxon-name-part taxon-name-part-type="species" reg="spinosa">spinosa</tp:taxon-name-part></tp:taxon-name></italic> is very closely related to <italic><tp:taxon-name><tp:taxon-name-part taxon-name-part-type="genus" reg="Chimarrhodella">C.</tp:taxon-name-part> <tp:taxon-name-part taxon-name-part-type="species" reg="costaricensis">costaricensis</tp:taxon-name-part></tp:taxon-name></italic> Blahnik &amp; Holzenthal, 1992, resembling it particularly in the structure of tergum X, which is membranous mesally and has sensillate lateral projections, each rounded apically, with the apex reflexed on its ventral margin to form a prominent, acute, ventrally projecting, spine-like projection at approximately midlength. Also, like <italic><tp:taxon-name><tp:taxon-name-part taxon-name-part-type="genus" reg="Chimarrhodella">C.</tp:taxon-name-part> <tp:taxon-name-part taxon-name-part-type="species" reg="costaricensis">costaricensis</tp:taxon-name-part></tp:taxon-name></italic>, and unlike other species in the <italic>galeata</italic> group of <italic><tp:taxon-name><tp:taxon-name-part taxon-name-part-type="genus" reg="Chimarrhodella">Chimarrhodella</tp:taxon-name-part></tp:taxon-name></italic>, it has the apices of the inferior appendage acute, resembling species of the <italic><tp:taxon-name><tp:taxon-name-part taxon-name-part-type="genus" reg="Chimarrhodella"/><tp:taxon-name-part taxon-name-part-type="species" reg="peruviana">peruviana</tp:taxon-name-part></tp:taxon-name></italic> group in this respect. <italic><tp:taxon-name><tp:taxon-name-part taxon-name-part-type="genus" reg="Chimarrhodella">Chimarrhodella</tp:taxon-name-part> <tp:taxon-name-part taxon-name-part-type="species" reg="spinosa">spinosa</tp:taxon-name-part></tp:taxon-name></italic> is most readily distinguished from <italic><tp:taxon-name><tp:taxon-name-part taxon-name-part-type="genus" reg="Chimarrhodella">C.</tp:taxon-name-part> <tp:taxon-name-part taxon-name-part-type="species" reg="costaricensis">costaricensis</tp:taxon-name-part></tp:taxon-name></italic> by the spines of the phallic apparatus. Like <italic><tp:taxon-name><tp:taxon-name-part taxon-name-part-type="genus" reg="Chimarrhodella">C.</tp:taxon-name-part> <tp:taxon-name-part taxon-name-part-type="species" reg="costaricensis">costaricensis</tp:taxon-name-part></tp:taxon-name></italic>, it has a pair of short, symmetrically positioned, phallic spines basally, although slightly longer in length than in <italic><tp:taxon-name><tp:taxon-name-part taxon-name-part-type="genus" reg="Chimarrhodella">C.</tp:taxon-name-part> <tp:taxon-name-part taxon-name-part-type="species" reg="costaricensis">costaricensis</tp:taxon-name-part></tp:taxon-name></italic>; it differs in having an additional pair of spinose tracts, composed of clustered, fine, needle-like spines, anterior to the paired phallic spines. These tracts of fine spines are a unique feature among known species of the genus. <italic><tp:taxon-name><tp:taxon-name-part taxon-name-part-type="genus" reg="Chimarrhodella">Chimarrhodella</tp:taxon-name-part> <tp:taxon-name-part taxon-name-part-type="species" reg="spinosa">spinosa</tp:taxon-name-part></tp:taxon-name></italic> also differs from <italic><tp:taxon-name><tp:taxon-name-part taxon-name-part-type="genus" reg="Chimarrhodella">C.</tp:taxon-name-part> <tp:taxon-name-part taxon-name-part-type="species" reg="costaricensis">costaricensis</tp:taxon-name-part></tp:taxon-name></italic> in its somewhat larger size and longer inferior appendage, with their apicomesal margins more abruptly narrowed at approximately midlength.</p></tp:treatment-sec><tp:treatment-sec sec-type="description" id="SECID0EUCAE"><title>Description.</title><p>Forewing length male 7.0 mm. Color pale stramineous, denuded (specimen in alcohol). <bold>Male.</bold> Segment IX, in lateral view, with anteroventral margin weakly produced, concavely excised mesally; posterolateral margins with weakly developed, setose, dorsolateral expansions at level of preanal appendage. Tergum X membranous mesally, shallowly notched at apex, laterally with pair of sclerotized, apically sensillate lobes; each lobe with large sclerotized, spine-like, anteroventrally directed projection. Preanal appendage elongate, but short in comparison to other species of <italic><tp:taxon-name><tp:taxon-name-part taxon-name-part-type="genus" reg="Chimarrhodella">Chimarrhodella</tp:taxon-name-part></tp:taxon-name></italic>; inserted dorsad of widest point of posterolateral expansion of segment IX. Inferior appendage, in lateral view, elongate, linear; in ventral view, widest basally, narrowing apically, abruptly and concavely narrowed on mesal surface in apical half, apex with short, acute, mesally directed projection. Phallus with phallobase tubular, elongate, expanded basodorsally, extended posteroventrally; endotheca elongate, with well-developed, preapical, pleated, hood-like expansion; basally with pair of subequal, elongate, phallic spines, lacking basal enlargements, and additional paired tracts of fine, needle-like spines; phallotremal sclerite complex elongate, tube-like, weakly sclerotized overall, slightly more sclerotized basally; ventral margin with wide sclerotized strip, narrowing preapically, weakly forked and more sclerotized apically.</p><fig id="F1" position="float" orientation="portrait"><object-id xmlns:xlink="http://www.w3.org/1999/xlink" content-type="doi" xlink:type="simple">10.3897/zookeys.1263.147996.figure1</object-id><object-id xmlns:xlink="http://www.w3.org/1999/xlink" content-type="arpha" xlink:type="simple">9FC0E72C-04D3-5EC9-92A8-3004BDB7612D</object-id><label>Figure 1.</label><caption><p><italic><tp:taxon-name><tp:taxon-name-part taxon-name-part-type="genus" reg="Chimarrhodella">Chimarrhodella</tp:taxon-name-part> <tp:taxon-name-part taxon-name-part-type="species" reg="spinosa">spinosa</tp:taxon-name-part></tp:taxon-name></italic> new species. Male genitalia <bold>A</bold> segments IX–X, lateral (inset: apex of segment X, right side) <bold>B</bold> segments IX–X, dorsal <bold>C</bold> inferior appendage, ventral <bold>D</bold> phallus, lateral <bold>E</bold> phallus, dorsal.</p></caption><graphic xmlns:xlink="http://www.w3.org/1999/xlink" xlink:href="zookeys-1263-123_article-147996__-g001.jpg" position="float" orientation="portrait" xlink:type="simple" id="oo_1488371.jpg"><uri content-type="original_file" xlink:type="simple">https://binary.pensoft.net/fig/1488371</uri></graphic></fig><p><bold>Female.</bold> Unknown.</p></tp:treatment-sec><tp:treatment-sec sec-type="etymology" id="SECID0EJEAE"><title>Etymology.</title><p>The name refers to the tract of fine spines in the endotheca, a unique feature among known species of the genus.</p></tp:treatment-sec></tp:taxon-treatment>
