# Supplementary material for: ﻿New Philopotamidae (Insecta, Trichoptera) from Ecuador: seven new species and updated country checklist
Source: Zookeys. 2025 Dec 10;1263:123–45. doi: 10.3897/zookeys.1263.147996 (PMC12712617; doi:10.3897/zookeys.1263.147996)
Supplement: XML Treatment for Chimarra (Otarrha) buglas [file zookeys.1263.147996-treatment2.xml]

<!DOCTYPE tp:taxon-treatment
  PUBLIC "-//TaxonX//DTD Taxonomic Treatment Publishing DTD v0 20100105//EN" "tax-treatment-NSO.dtd">
<tp:taxon-treatment xmlns:tp="http://www.plazi.org/taxpub"><tp:treatment-meta><kwd-group><label>Taxon classification</label><kwd>
                  <named-content content-type="kingdom">Animalia</named-content>
                </kwd><kwd>
                  <named-content content-type="order">Trichoptera</named-content>
                </kwd><kwd>
                  <named-content content-type="family">Philopotamidae</named-content>
                </kwd></kwd-group><mixed-citation publication-type="journal"><person-group><name><surname>Holzenthal</surname><given-names>Ralph W.</given-names></name><name><surname>Blanhik</surname><given-names>Roger J.</given-names></name><name><surname>Ríos-Touma</surname><given-names>Blanca</given-names></name></person-group><article-title>﻿New <tp:taxon-name><tp:taxon-name-part taxon-name-part-type="family">Philopotamidae</tp:taxon-name-part></tp:taxon-name> (<tp:taxon-name><tp:taxon-name-part taxon-name-part-type="class">Insecta</tp:taxon-name-part></tp:taxon-name>, <tp:taxon-name><tp:taxon-name-part taxon-name-part-type="order">Trichoptera</tp:taxon-name-part></tp:taxon-name>) from Ecuador: seven new species and updated country checklist</article-title><source>Zookeys</source><day>10</day><month>12</month><year>2025</year><volume>1263</volume><fpage>123</fpage><lpage>145</lpage><pub-id pub-id-type="doi">10.3897/zookeys.1263.147996</pub-id></mixed-citation></tp:treatment-meta><tp:nomenclature><label>﻿</label><tp:taxon-name><object-id xmlns:xlink="http://www.w3.org/1999/xlink" content-type="arpha" xlink:type="simple">AFA0645D-3950-5941-BD63-82F0CA638087</object-id>
                <tp:taxon-name-part taxon-name-part-type="genus" reg="Chimarra">Chimarra</tp:taxon-name-part> (<tp:taxon-name-part taxon-name-part-type="subgenus" reg="Otarrha">Otarrha</tp:taxon-name-part>) <tp:taxon-name-part taxon-name-part-type="species" reg="buglas">buglas</tp:taxon-name-part><object-id xmlns:xlink="http://www.w3.org/1999/xlink" content-type="zoobank" xlink:type="simple">https://zoobank.org/42250F24-AC2F-48C8-B3FC-55FE75C87C1A</object-id></tp:taxon-name><tp:taxon-status xmlns:xlink="http://www.w3.org/1999/xlink" xlink:type="simple">sp. nov.</tp:taxon-status><xref ref-type="fig" rid="F2">Fig. 2</xref></tp:nomenclature><tp:treatment-sec sec-type="type material" id="SECID0EIGAE"><title>Type material.</title><p><bold><italic>Holotype</italic></bold> male: <bold>Ecuador</bold>: • Morona Santiago: tributary to Río San Antonio, between Limón Indanza &amp; San Antonio, <named-content xmlns:xlink="http://www.w3.org/1999/xlink" content-type="dwc:verbatimCoordinates" xlink:type="simple"><named-content content-type="geo-json" specific-use="{&#34;type&#34;:&#34;Point&#34;,&#34;coordinates&#34;:[-78.431630,-2.996160]}" id="NCID0EYGAE" xlink:type="simple">2.99616°S, 78.43163°W</named-content></named-content>, el. 1016 m, 15.ii.2023, Ríos, Holzenthal, Amigo, Huisman (UMSP000551083) (<named-content xmlns:xlink="http://www.w3.org/1999/xlink" content-type="dwc:institutional_code" xlink:title="Museo Ecuatoriano de Ciencias Naturales, Instituto Nacional de Biodiversidad, Quito, Ecuador" xlink:href="http://grbio.org/institution/museo-ecuadoriano-de-ciencias-naturales" xlink:type="simple">MECN</named-content>).</p></tp:treatment-sec><tp:treatment-sec sec-type="diagnosis" id="SECID0EFHAE"><title>Diagnosis.</title><p>Character similarities between <italic><tp:taxon-name><tp:taxon-name-part taxon-name-part-type="genus" reg="Chimarra">C.</tp:taxon-name-part> <tp:taxon-name-part taxon-name-part-type="species" reg="buglas">buglas</tp:taxon-name-part></tp:taxon-name></italic> and <italic><tp:taxon-name><tp:taxon-name-part taxon-name-part-type="genus" reg="Chimarrhodella">C.</tp:taxon-name-part> <tp:taxon-name-part taxon-name-part-type="species" reg="ramosa">ramosa</tp:taxon-name-part></tp:taxon-name></italic> Holzenthal, Blahnik &amp; Ríos-Touma, 2022 include the general structure of the inferior appendage, with acute mesal projections both basally and at midlength; short, but distinct, projections from the posterior margin of tergum VIII; and an apically truncate posteroventral process on segment IX. The most distinctive and diagnostic feature of <italic><tp:taxon-name><tp:taxon-name-part taxon-name-part-type="genus" reg="Chimarra">C.</tp:taxon-name-part> <tp:taxon-name-part taxon-name-part-type="species" reg="buglas">buglas</tp:taxon-name-part></tp:taxon-name></italic> is the structure of tergum X, which like <italic><tp:taxon-name><tp:taxon-name-part taxon-name-part-type="genus" reg="Chimarrhodella">C.</tp:taxon-name-part> <tp:taxon-name-part taxon-name-part-type="species" reg="ramosa">ramosa</tp:taxon-name-part></tp:taxon-name></italic> is divided mesally, with each lateral lobe also divided into a dorsal and ventral lobe; the ventral lobe, in <italic><tp:taxon-name><tp:taxon-name-part taxon-name-part-type="genus" reg="Chimarra">C.</tp:taxon-name-part> <tp:taxon-name-part taxon-name-part-type="species" reg="buglas">buglas</tp:taxon-name-part></tp:taxon-name></italic> is submembranous and weakly sclerotized preapically, ending in a distinctly sclerotized spine-like projection. This is perhaps the most distinctive and diagnostic feature of the species. Other diagnostic differences include the structure of the dorsal lobes of tergum VIII, which are acute apically, rather than rounded, and covered with small spines. Additionally, the ventral process of segment IX, in lateral view, is wider apically, thus more dramatically truncate, and the inferior appendage, as viewed ventrally, has an apex that is more elongate, acute, and mesally curved. The apex of the inferior appendage also lacks a preapical projection.</p></tp:treatment-sec><tp:treatment-sec sec-type="description" id="SECID0ECJAE"><title>Description.</title><p><bold>Adult.</bold> Forewing length male 4.5 mm. Color pale brown, denuded (specimen in alcohol). <bold>Male.</bold> Tergum VIII with pair of sclerotized, digitate projections from posterior margin, longer than tergum, apices acute, covered with small spines, denser and more elongate apically. Segment IX, in lateral view, with anterior margin nearly straight (slightly expanded in ventral half), segment longest ventrally, just above ventral process, posterior margin sinuously expanded below preanal appendage; posteroventral process elongate (length ~ 2× width), widening apically, apex distinctly truncate. Posteromesal projection of tergum IX short, subtriangular, wide basally, concavely narrowed laterally, acute apically, ~ 1/3 length of lateral lobes of tergum X. Tergum X divided mesally, forming two sclerotized lateral lobes; in lateral view, lateral lobes each also divided into dorsal and ventral lobes; dorsolateral lobe distinctly shorter than ventrolateral lobe, nearly straight, uniform in width, with multiple sensilla apically and short setae dorsally at approximately midlength; ventral lobe, in lateral view, straight, narrow, submembranous preapically, apex laterally curved, strongly sclerotized, spine-like. Preanal appendage large, flattened, ear-like. Inferior appendage elongate, narrow, mesally curved, tapering apically; in ventral view, with apex strongly inturned, tapering, acute; mesal surface with two tine-like projections: basal tine short and acute, median tine elongate, narrow, sinuate, subequal in length to incurved apex of appendage. Phallus with phallobase short, tubular, distinctly ventrally flexed on ventral margin; endotheca expanded apically, with short membranous apicodorsal projection, internally with elongate spine, wide basally, very narrow and acute apically; phallotremal sclerite complex indistinct, bowed, with converging narrow sclerites.</p><fig id="F2" position="float" orientation="portrait"><object-id xmlns:xlink="http://www.w3.org/1999/xlink" content-type="doi" xlink:type="simple">10.3897/zookeys.1263.147996.figure2</object-id><object-id xmlns:xlink="http://www.w3.org/1999/xlink" content-type="arpha" xlink:type="simple">F4B60047-DFC7-5C6E-BF72-7BBC4A1A9CAA</object-id><label>Figure 2.</label><caption><p><tp:taxon-name><tp:taxon-name-part taxon-name-part-type="genus" reg="Chimarra">Chimarra</tp:taxon-name-part> (<tp:taxon-name-part taxon-name-part-type="subgenus" reg="Otarrha">Otarrha</tp:taxon-name-part>) <tp:taxon-name-part taxon-name-part-type="species" reg="buglas">buglas</tp:taxon-name-part></tp:taxon-name> new species. Male genitalia <bold>A</bold> segments VIII–X, lateral <bold>B</bold> segments VIII–X, dorsal <bold>C</bold> inferior appendage, segment IX, ventral <bold>D</bold> inferior appendage, dorsal <bold>E</bold> phallus, lateral.</p></caption><graphic xmlns:xlink="http://www.w3.org/1999/xlink" xlink:href="zookeys-1263-123_article-147996__-g002.jpg" position="float" orientation="portrait" xlink:type="simple" id="oo_1488372.jpg"><uri content-type="original_file" xlink:type="simple">https://binary.pensoft.net/fig/1488372</uri></graphic></fig><p><bold>Female.</bold> Unknown.</p></tp:treatment-sec><tp:treatment-sec sec-type="etymology" id="SECID0EVKAE"><title>Etymology.</title><p>Named after the Buglas Nature Reserve, an important area for avian conservation, near the type locality.</p></tp:treatment-sec><tp:treatment-sec sec-type="remarks" id="SECID0E1KAE"><title>Remark.</title><p><italic><tp:taxon-name><tp:taxon-name-part taxon-name-part-type="genus" reg="Chimarra">Chimarra</tp:taxon-name-part> <tp:taxon-name-part taxon-name-part-type="species" reg="buglas">buglas</tp:taxon-name-part></tp:taxon-name></italic> is a new species in the <tp:taxon-name><tp:taxon-name-part taxon-name-part-type="genus" reg="Chimarra">Chimarra</tp:taxon-name-part> (<tp:taxon-name-part taxon-name-part-type="subgenus" reg="Otarrha">Otarrha</tp:taxon-name-part>) <tp:taxon-name-part taxon-name-part-type="species" reg="patosa">patosa</tp:taxon-name-part></tp:taxon-name> group, as defined by <xref ref-type="bibr" rid="B5">Blahnik (2002)</xref>, and likely most closely related to <italic><tp:taxon-name><tp:taxon-name-part taxon-name-part-type="genus" reg="Chimarrhodella">C.</tp:taxon-name-part> <tp:taxon-name-part taxon-name-part-type="species" reg="ramosa">ramosa</tp:taxon-name-part></tp:taxon-name></italic>. Including the new species, the group now contains eight species. This is the second species described from Ecuador.</p></tp:treatment-sec><ref-list><ref id="B5"><mixed-citation xmlns:xlink="http://www.w3.org/1999/xlink" xlink:type="simple"><person-group><name name-style="western"><surname>Blahnik</surname><given-names>RJ</given-names></name></person-group> (<year>2002</year>) <article-title>Systematics of <italic><tp:taxon-name><tp:taxon-name-part taxon-name-part-type="genus"/><tp:taxon-name-part taxon-name-part-type="subgenus">Otarrha</tp:taxon-name-part></tp:taxon-name></italic>, a new Neotropical subgenus of <italic><tp:taxon-name><tp:taxon-name-part taxon-name-part-type="genus">Chimarra</tp:taxon-name-part></tp:taxon-name></italic> (<tp:taxon-name><tp:taxon-name-part taxon-name-part-type="order">Trichoptera</tp:taxon-name-part></tp:taxon-name>: <tp:taxon-name><tp:taxon-name-part taxon-name-part-type="family">Philopotamidae</tp:taxon-name-part></tp:taxon-name>).</article-title><source>Systematic Entomology</source><volume>27</volume>(<issue>1</issue>): <fpage>65</fpage>–<lpage>130</lpage>. <ext-link xlink:href="10.1046/j.0307-6970.2001.00166.x" ext-link-type="doi" xlink:type="simple">https://doi.org/10.1046/j.0307-6970.2001.00166.x</ext-link></mixed-citation></ref></ref-list></tp:taxon-treatment>
