# Supplementary material for: ﻿New Philopotamidae (Insecta, Trichoptera) from Ecuador: seven new species and updated country checklist
Source: Zookeys. 2025 Dec 10;1263:123–45. doi: 10.3897/zookeys.1263.147996 (PMC12712617; doi:10.3897/zookeys.1263.147996)
Supplement: XML Treatment for Wormaldia insolita [file zookeys.1263.147996-treatment6.xml]

<!DOCTYPE tp:taxon-treatment
  PUBLIC "-//TaxonX//DTD Taxonomic Treatment Publishing DTD v0 20100105//EN" "tax-treatment-NSO.dtd">
<tp:taxon-treatment xmlns:tp="http://www.plazi.org/taxpub"><tp:treatment-meta><kwd-group><label>Taxon classification</label><kwd>
                  <named-content content-type="kingdom">Animalia</named-content>
                </kwd><kwd>
                  <named-content content-type="order">Trichoptera</named-content>
                </kwd><kwd>
                  <named-content content-type="family">Philopotamidae</named-content>
                </kwd></kwd-group><mixed-citation publication-type="journal"><person-group><name><surname>Holzenthal</surname><given-names>Ralph W.</given-names></name><name><surname>Blanhik</surname><given-names>Roger J.</given-names></name><name><surname>Ríos-Touma</surname><given-names>Blanca</given-names></name></person-group><article-title>﻿New <tp:taxon-name><tp:taxon-name-part taxon-name-part-type="family">Philopotamidae</tp:taxon-name-part></tp:taxon-name> (<tp:taxon-name><tp:taxon-name-part taxon-name-part-type="class">Insecta</tp:taxon-name-part></tp:taxon-name>, <tp:taxon-name><tp:taxon-name-part taxon-name-part-type="order">Trichoptera</tp:taxon-name-part></tp:taxon-name>) from Ecuador: seven new species and updated country checklist</article-title><source>Zookeys</source><day>10</day><month>12</month><year>2025</year><volume>1263</volume><fpage>123</fpage><lpage>145</lpage><pub-id pub-id-type="doi">10.3897/zookeys.1263.147996</pub-id></mixed-citation></tp:treatment-meta><tp:nomenclature><label>﻿</label><tp:taxon-name><object-id xmlns:xlink="http://www.w3.org/1999/xlink" content-type="arpha" xlink:type="simple">6402FC81-EE16-59FE-9B41-2C722C32BA25</object-id>
                <tp:taxon-name-part taxon-name-part-type="genus" reg="Wormaldia">Wormaldia</tp:taxon-name-part>
                <tp:taxon-name-part taxon-name-part-type="species" reg="insolita">insolita</tp:taxon-name-part>
                <object-id xmlns:xlink="http://www.w3.org/1999/xlink" content-type="zoobank" xlink:type="simple">https://zoobank.org/20529AB3-5978-446B-8F22-EF659C79A859</object-id>
              </tp:taxon-name><tp:taxon-status xmlns:xlink="http://www.w3.org/1999/xlink" xlink:type="simple">sp. nov.</tp:taxon-status><xref ref-type="fig" rid="F6">Fig. 6</xref></tp:nomenclature><tp:treatment-sec sec-type="type material" id="SECID0EAEAG"><title>Type material.</title><p><bold><italic>Holotype</italic> male: Ecuador</bold>: • <bold>Pichincha</bold>: small forest stream, Milpe Bird Sanctuary, <named-content xmlns:xlink="http://www.w3.org/1999/xlink" content-type="dwc:verbatimCoordinates" xlink:type="simple"><named-content content-type="geo-json" specific-use="{&#34;type&#34;:&#34;Point&#34;,&#34;coordinates&#34;:[-78.866810,0.032490]}" id="NCID0EQEAG" xlink:type="simple">0.03249°N, 78.86681°W</named-content></named-content>, el. 1125 m, 20.xi.2023, Ríos, Holzenthal, Frandsen, Amigo (UMSP000507032) (<named-content xmlns:xlink="http://www.w3.org/1999/xlink" content-type="dwc:institutional_code" xlink:title="University of Minnesota Insect Collection, St. Paul, Minnesota, USA" xlink:href="http://grbio.org/institution/university-minnesota-insect-collection" xlink:type="simple">UMSP</named-content>). <bold><italic>Paratype</italic>: Ecuador</bold>: • <bold>Pichincha</bold>: small trickle, Milpe Garden, Mindo Cloud Forest Foundation, <named-content xmlns:xlink="http://www.w3.org/1999/xlink" content-type="dwc:verbatimCoordinates" xlink:type="simple"><named-content content-type="geo-json" specific-use="{&#34;type&#34;:&#34;Point&#34;,&#34;coordinates&#34;:[-78.870860,0.037390]}" id="NCID0EGFAG" xlink:type="simple">0.03739°N, 78.87086°W</named-content></named-content>, el. 1114 m, 21.xi.2023, Ríos, Holzenthal, Frandsen, Amigo, 1 male (UMSP000551499) (<named-content xmlns:xlink="http://www.w3.org/1999/xlink" content-type="dwc:institutional_code" xlink:title="Museo Ecuatoriano de Ciencias Naturales, Instituto Nacional de Biodiversidad, Quito, Ecuador" xlink:href="http://grbio.org/institution/museo-ecuadoriano-de-ciencias-naturales" xlink:type="simple">MECN</named-content>).</p></tp:treatment-sec><tp:treatment-sec sec-type="diagnosis" id="SECID0ESFAG"><title>Diagnosis.</title><p><italic><tp:taxon-name><tp:taxon-name-part taxon-name-part-type="genus" reg="Wormaldia">Wormaldia</tp:taxon-name-part> <tp:taxon-name-part taxon-name-part-type="species" reg="insolita">insolita</tp:taxon-name-part></tp:taxon-name></italic>, because of the very distinctive and unusual development of its inferior appendage, is readily identified and unlikely to be confused with any other described species. Particularly diagnostic is the apical segment of the inferior appendage, which has its apex strongly deflexed and narrowed, and has a longitudinal tract of very dense and minute, spine-like setae on its mesal surface, not quite extending to the apex. The basal segment of the inferior appendage is very bulbously enlarged. Like <italic><tp:taxon-name><tp:taxon-name-part taxon-name-part-type="genus" reg="Wormaldia">W.</tp:taxon-name-part> <tp:taxon-name-part taxon-name-part-type="species" reg="milpe">milpe</tp:taxon-name-part></tp:taxon-name></italic> sp. nov. and related species, it has a distinctive mesal notch on the posterior margin of tergum VIII. However, we are uncertain about the closest affinity of this new species.</p></tp:treatment-sec><tp:treatment-sec sec-type="description" id="SECID0EOGAG"><title>Description.</title><p><bold>Adult.</bold> Forewing length male 4.5 mm (<italic>n</italic> = 2). Color fuscous. <bold>Male.</bold> Sternum VII without distinct posteromesal projection or process, very slightly convexly produced mesally. Tergum VIII with posterior margin modified to form broad mesal notch, bordered laterally by short rounded sclerotized projections, margin of notch also sclerotized; sternum VIII unmodified, only weakly notched mesally. Segment IX, in lateral view, with anterolateral margin broadly and convexly rounded, posterior margin nearly straight, narrowing dorsally. Tergum X, in lateral view, with apex rounded, sensillate; preapically, on dorsal margin, with concavely rounded excavation; tergum, as viewed dorsally, subtriangular, narrow apically, widened basally, with small, subtriangular lateral projections at approximately midlength. Preanal appendage elongate, digitate, somewhat irregular in shape, extending to preapical excavation of tergum X, apparently fused to posterior margin of segment IX, lateral to base of tergum X. Inferior appendage, in lateral view, with basal segment short and very wide, length subequal to width, wide at apex; apical segment, in lateral view, subequal in length to basal segment, basally as wide as apex of basal segment, extending short distance and then abruptly ventrally flexed from dorsal margin, narrowed, acute apically, with apex projecting downward; posterior and apical margins of apical segment with elongate setae, pad of very dense, minute, spine-like setae on mesal surface, though not exposed in lateral view, distinctly visible along posterior margin, visible in dorsal view, but not directly visible, though apparent, in ventral view; in ventral view, both segments of inferior appendage much narrower and more uniform in width, basal segment wider than apical segment, apical segment subacute apically. Phallus with phallobase expanded basodorsally, very short ventrally, sclerotization extending laterally into endotheca; endotheca moderately elongate, with two elongate, narrow spines, one very strongly curved, with enlarged base, other very narrow and sinuous, with base narrow and nearly as elongate as spine. Phallotremal sclerite indistinct, apparently widened or flared apically.</p><fig id="F6" position="float" orientation="portrait"><object-id xmlns:xlink="http://www.w3.org/1999/xlink" content-type="doi" xlink:type="simple">10.3897/zookeys.1263.147996.figure6</object-id><object-id xmlns:xlink="http://www.w3.org/1999/xlink" content-type="arpha" xlink:type="simple">921EFF7D-A12F-5FA8-A94A-9CFD91E79132</object-id><label>Figure 6.</label><caption><p><italic><tp:taxon-name><tp:taxon-name-part taxon-name-part-type="genus" reg="Wormaldia">Wormaldia</tp:taxon-name-part> <tp:taxon-name-part taxon-name-part-type="species" reg="insolita">insolita</tp:taxon-name-part></tp:taxon-name></italic> new species. Male genitalia <bold>A</bold> segments VIII-X, lateral <bold>B</bold> segments VIII-X, dorsal <bold>C s</bold>egments VIII-IX, ventral <bold>D</bold> inferior appendage, dorsal <bold>E</bold> phallus, lateral (insets: phallic spines, phallic apex, oblique).</p></caption><graphic xmlns:xlink="http://www.w3.org/1999/xlink" xlink:href="zookeys-1263-123_article-147996__-g006.jpg" position="float" orientation="portrait" xlink:type="simple" id="oo_1488376.jpg"><uri content-type="original_file" xlink:type="simple">https://binary.pensoft.net/fig/1488376</uri></graphic></fig><p><bold>Female.</bold> Unknown.</p></tp:treatment-sec><tp:treatment-sec sec-type="etymology" id="SECID0EAIAG"><title>Etymology.</title><p>From the Latin <italic>insolita</italic> meaning unusual, uncommon or strange, and attributed to the unusual development of its inferior appendage, which are unique for this species in the genus.</p></tp:treatment-sec></tp:taxon-treatment>
