# Supplementary material for: ﻿New Philopotamidae (Insecta, Trichoptera) from Ecuador: seven new species and updated country checklist
Source: Zookeys. 2025 Dec 10;1263:123–45. doi: 10.3897/zookeys.1263.147996 (PMC12712617; doi:10.3897/zookeys.1263.147996)
Supplement: Supplementary material 1 — Observed species and species estimator Chao 2 for all 126 localities sampled in Ecuador [file zookeys-1263-123_article-147996__-s001.xlsx]

## Sheet: Hoja1
Supplementary Table 1. Observed Species and Chao 2 estimator by accumulative sample. Only our 126 collecting events /localities. Each collecting event was performed on a different locality. For each metric, standard deviation (SD) is calculated.
Sample/collecting Event	Observed species	Observed Species (SD)	Chao2 Especies Estimator	Chao2(SD)
1	2.80581	2.04124	2.80581	0
2	5.19419	2.7146	8.78616	4.52754
3	7.32733	3.08691	17.6185	12.6112
4	9.21421	3.37801	26.4277	20.9433
5	10.8438	3.53902	29.976	22.2659
6	12.3874	3.63752	33.6549	23.6957
7	13.6887	3.72827	34.4313	21.9676
8	14.9359	3.81983	36.2751	21.8932
9	16.1001	3.88925	37.0625	20.9358
10	17.1211	3.92979	38.7074	20.7006
11	18.1211	3.94023	39.436	20.0527
12	19.0701	4.00839	39.5874	19.0012
13	19.8799	4.03139	40.2393	18.4896
14	20.6186	4.00622	40.846	17.9892
15	21.3784	3.95427	42.5291	18.8062
16	22.1141	3.9926	43.1159	18.391
17	22.7818	4.00631	43.762	18.2823
18	23.4324	4.01041	44.6528	18.4364
19	24.1021	3.89897	44.9218	17.8354
20	24.7347	3.88985	45.8766	17.8477
21	25.3353	3.87074	46.927	18.1616
22	25.8759	3.85881	47.5919	18.248
23	26.4204	3.84565	47.879	17.9201
24	26.972	3.83623	47.8697	17.3625
25	27.4685	3.81075	48.0258	16.9811
26	27.959	3.80767	48.1146	16.4606
27	28.3994	3.8027	48.6412	16.5896
28	28.7908	3.78125	49.235	16.6932
29	29.2573	3.78253	49.3578	16.2656
30	29.7387	3.75486	50.0454	16.3664
31	30.1812	3.7382	50.4298	16.3041
32	30.6126	3.66797	50.8636	16.3014
33	30.992	3.63653	50.6697	15.305
34	31.4124	3.615	50.7909	15.2054
35	31.7668	3.55921	51.0015	14.8887
36	32.1542	3.51354	51.2412	14.9875
37	32.5105	3.4385	51.6837	14.8859
38	32.8408	3.40483	51.4942	14.2961
39	33.2322	3.34732	52.2422	14.669
40	33.5976	3.29879	51.9178	13.923
41	33.8899	3.27312	51.9286	13.749
42	34.2062	3.2389	51.896	13.3584
43	34.5155	3.18493	51.7602	12.9204
44	34.8058	3.19354	51.7996	12.7347
45	35.1121	3.11011	51.9544	12.6841
46	35.4144	3.09994	51.9158	12.403
47	35.7147	3.07874	52.4651	12.6775
48	35.953	3.06914	52.2948	12.4121
49	36.2402	3.0044	52.4087	12.2788
50	36.5305	2.98809	52.8314	12.4362
51	36.7778	2.97226	53.0346	12.3376
52	37.025	2.94682	52.9793	12.1088
53	37.2673	2.90664	52.8541	11.8068
54	37.5105	2.87614	52.9036	11.5527
55	37.7397	2.88287	53.2089	11.7458
56	37.969	2.83763	52.9049	11.4591
57	38.1762	2.78793	53.1253	11.4721
58	38.4324	2.73974	53.4176	11.3889
59	38.6667	2.7053	53.604	11.396
60	38.8589	2.66069	54.0311	11.5089
61	39.0691	2.64201	53.7654	11.2574
62	39.2442	2.63482	54.0231	11.3526
63	39.4615	2.61839	54.558	11.6552
64	39.6366	2.5924	54.6312	11.5982
65	39.8108	2.57069	54.884	11.461
66	40.019	2.53288	54.888	11.2428
67	40.2082	2.50184	55.0986	11.1878
68	40.4024	2.48608	55.2681	11.1644
69	40.5906	2.47342	55.4429	11.1262
70	40.7578	2.43541	55.5523	11.106
71	40.961	2.40729	55.7545	11.056
72	41.1481	2.37768	55.8207	10.9469
73	41.3123	2.34212	55.9253	10.8909
74	41.4915	2.34279	55.9318	10.7612
75	41.6677	2.30701	56.0697	10.7307
76	41.8639	2.27328	56.2655	10.7182
77	42.022	2.24044	56.3497	10.671
78	42.1832	2.18976	56.4241	10.6058
79	42.3363	2.17266	56.4259	10.4493
80	42.4925	2.1529	56.4686	10.353
81	42.6587	2.12689	56.4292	10.1902
82	42.8208	2.11231	56.6309	10.2832
83	42.987	2.06042	56.7654	10.2759
84	43.1311	2.04161	56.923	10.3275
85	43.2793	1.99224	56.9634	10.2631
86	43.4384	1.95848	57.0572	10.1612
87	43.5716	1.93653	57.0837	10.0733
88	43.7127	1.91308	57.2154	10.1237
89	43.8318	1.86728	57.2338	10.0468
90	43.996	1.85658	57.2437	9.87102
91	44.1431	1.8279	57.2035	9.73058
92	44.2563	1.81024	57.1703	9.65315
93	44.3774	1.78973	57.3181	9.68747
94	44.5185	1.75715	57.5168	9.72788
95	44.6537	1.71582	57.5566	9.65799
96	44.7538	1.68675	57.5402	9.58265
97	44.8749	1.65857	57.5526	9.5012
98	44.991	1.60876	57.7022	9.54092
99	45.1041	1.5957	57.7809	9.53006
100	45.2202	1.56283	57.7681	9.44634
101	45.3403	1.5476	57.7875	9.37341
102	45.4825	1.52581	57.8909	9.34367
103	45.5986	1.48744	57.9423	9.30161
104	45.6967	1.4606	57.9772	9.2481
105	45.8178	1.4377	58.1214	9.27419
106	45.9349	1.40453	58.1356	9.20375
107	46.049	1.37637	58.2108	9.18124
108	46.1612	1.34412	58.2448	9.13947
109	46.2783	1.30462	58.2632	9.07025
110	46.3824	1.26694	58.3502	9.06511
111	46.5085	1.21269	58.4454	9.0468
112	46.6206	1.16702	58.6034	9.08696
113	46.7257	1.12756	58.6829	9.06999
114	46.8378	1.0817	58.8158	9.08769
115	46.9319	1.04573	58.8929	9.08244
116	47.038	1.00328	58.9897	9.08248
117	47.1441	0.949234	59.1132	9.0994
118	47.2272	0.89835	59.1539	9.08152
119	47.3373	0.838286	59.309	9.10993
120	47.4254	0.7664	59.4172	9.1317
121	47.5085	0.709001	59.4896	9.13379
122	47.6006	0.648445	59.5945	9.14773
123	47.6967	0.55472	59.6409	9.11569
124	47.7898	0.469357	59.6672	9.07012
125	47.9009	0.321552	59.8311	9.11712
126	48	0	60	9.16515
